# Supplementary material for: Human Breast Cancer Cell Lines Differentially Modulate Signaling from Distant Microenvironments, Which Reflects Their Metastatic Potential
Source: Cancers (Basel). 2024 Feb 15;16(4):796. doi: 10.3390/cancers16040796 (PMC10887178; doi:10.3390/cancers16040796)
Supplement: Supplementary file 1 [file cancers-16-00796-s001.zip]

Archive with 1 entries (1 files):
- cancers-2759351-supplementary.pdf
